# Supplementary material for: A near‐complete genome assembly of Brassica rapa provides new insights into the evolution of centromeres
Source: Plant Biotechnol J. 2023 Feb 2;21(5):1022–32. doi: 10.1111/pbi.14015 (PMC10106856; doi:10.1111/pbi.14015)
Supplement: Supplementary file 2 — Table S1 The location of centromeres in Brassica rapa genome assemblies. Table S2 Summary of TEs and LTRs in the centromeres of Brassica rapa genome assemblies. Table S3 Summary of FL‐LTR‐RTs in Brassica rapa genome assemblies. Table S4 Summary of Cent‐SRs and Peri‐SRs in Brassica rapa genome assemblies. Table S5 Summary of nested LTRs events in Brassica rapa genome assemblies. Table S6 The location of pericentromeres in Brassica rapa genome assemblies. Table S7 The sequence of PCR630 in Brassica rapa. [file PBI-21-1022-s001.xlsx]

## Sheet: Table S1
Table S1 The location of centromeres in Brassica rapa genome assemblies.
ID	Chrom	Chiifu v4.0						assembly ''A03''						NHCC001						ZYCX						PC-fu						ECD04						Z1 v2
		Start	End	Gap number	Gap length (bp)	Size with gap (bp)	Size removing gap (bp)	Start	End	Gap number	Gap length (bp)	Size with gap (bp)	Size removing gap (bp)	Start	End	Gap number	Gap length (bp)	Size with gap (bp)	Size removing gap (bp)	Start	End	Gap number	Gap length (bp)	Size with gap (bp)	Size removing gap (bp)	Start	End	Gap number	Gap length (bp)	Size with gap (bp)	Size removing gap (bp)	Start	End	Gap number	Gap length (bp)	Size with gap (bp)	Size removing gap (bp)	Start	End	Gap number	Gap length (bp)	Size with gap (bp)	Size removing gap (bp)
CentA01	A01	19110000	26170000	0	0	7060000	7060000	16250000	16320000	2	1000	70000	69000	18600000	21600000	5	104	3000000	2999896	23500000	24600000	5	2500	1100000	1097500	17000000	23200000	48	4800	6200000	6195200	16640000	19800000	43	43000	3160000	3117000	17600000	22600000	3	107034	5000000	4892966
CentA02	A02	19100000	26200000	0	0	7100000	7100000	19400000	26500000	60	30000	7100000	7070000	20000000	22200000	6	402	2200000	2199598	19800000	21000000	5	2500	1200000	1197500	19500000	26800000	90	9000	7300000	7291000	18900000	20980000	43	43000	2080000	2037000	19200000	20200000	1	100	1000000	999900
CentA03	A03	33800000	38240000	0	0	4440000	4440000	33800000	38100000	38	19000	4300000	4281000	40570000	41214576	1	100	644576	644476	34000000	35100000	13	6500	1100000	1093500	34500000	37000000	24	2400	2500000	2497600	34500000	36300000	18	18000	1800000	1782000	33500000	35000000	2	200	1500000	1499800
CentA04	A04	6710000	13800000	0	0	7090000	7090000	6700000	15500000	82	41000	8800000	8759000	7200000	8600000	6	204	1400000	1399796	7000000	7300000	2	100	300000	299900	6700000	10200000	56	5600	3500000	3494400	6885000	8400000	28	28000	1515000	1487000	6500000	7000000	1	100	500000	499900
CentA05	A05	27280000	30800000	1	100	3520000	3519900	23300000	25900000	26	13000	2600000	2587000	24800000	25640000	3	3	840000	839997	23300000	24500000	18	9000	1200000	1191000	23680000	24820000	14	1400	1140000	1138600	20580000	26500000	72	72000	5920000	5848000	26400000	29000000	1	100	2600000	2599900
CentA06	A06	16100000	20100000	0	0	4000000	4000000	15070000	15170000	1	500	100000	99500	15000000	18300000	7	106	3300000	3299894	15400000	16400000	15	7500	1000000	992500	14800000	17580000	30	3000	2780000	2777000	15850000	18220000	32	32000	2370000	2338000	16000000	21900000	6	340951	5900000	5559049
CentA07	A07	5950000	16700000	0	0	10750000	10750000	5600000	15770000	90	45000	10170000	10125000	6500000	7500000	2	101	1000000	999899	6700000	10000000	81	40500	3300000	3259500	7800000	9600000	19	1900	1800000	1798100	4600000	8850000	54	54000	4250000	4196000	6000000	7200000	1	100	1200000	1199900
CentA08	A08	6500000	14680000	1	100	8180000	8179900	6520000	6676000	1	500	156000	155500	6700000	7300000	0	0	600000	600000	6500000	7000000	1	500	500000	499500	2480000	4500000	25	2500	2020000	2017500	6300000	9400000	38	38000	3100000	3062000	6300000	14700000	2	201389	8400000	8198611
CentA09	A09	44250000	49350000	0	0	5100000	5100000	26900000	27800000	8	4000	900000	896000	36400000	40600000	10	703	4200000	4199297	24800000	25400000	7	3500	600000	596500	35710000	40440000	50	5000	4730000	4725000	35180000	37200000	28	28000	2020000	1992000	41000000	44700000	1	100	3700000	3699900
CentA10	A10	5550000	17300000	0	0	11750000	11750000	5140000	9900000	41	20500	4760000	4739500	5000000	6800000	4	202	1800000	1799798	6300000	7800000	26	13000	1500000	1487000	8200000	9600000	14	1400	1400000	1398600	5200000	8500000	59	59000	3300000	3241000	4400000	7100000	1	100	2700000	2699900

## Sheet: Table S2
Table S2 Summary of TEs and LTRs in the centromeres of Brassica rapa genome assemblies.
Item	Chiifu v4.0	assembly ''A03''	ECD04	Z1 v2
Total length of centromeres (kb)	68990	38956	29515	32500
TEs in centromeres (kb)	67039	37437	27418	30348
Percentage of TEs in centromeres (%)	97.17	96.1	92.9	93.38
LTRs in centromeres (kb)	65009	18779	18067	21099
Percentage of LTRs in centromeres (%)	94.23	48.21	61.21	64.92
Total length of pericentromeres (kb)	56050	26320	29370	57330
TEs in pericentromeres (kb)	48742	19947	25384	50852
Percentage of TEs in pericentromeres (%)	86.96	75.79	86.43	88.7
LTRs in pericentromeres (kb)	33605	14107	19439	33767
Percentage of LTRs in pericentromeres (%)	59.96	53.6	66.19	58.9

## Sheet: Table S3
Table S3 Summary of FL-LTR-RTs in Brassica rapa genome assemblies.
Item	Chiifu v4.0	assembly ''A03''	ECD04	Z1 v2
Number of FL-LTR-RTs	3256	3353	2903	3574
Average length of FL-LTR-RTs (kb)	6.74	6.73	6.74	6.76
Number of FL-LTR-RTs in centromeres	974	1001	993	767
Percentage of FL-LTR-RTs in centromeres (%)	29.91	29.85	34.21	21.46
Number of FL-LTR-RTs in pericentromeres	773	232	494	519
Percentage of FL-LTR-RTs in pericentromeres (%)	23.74	6.92	17.02	14.52

## Sheet: Table S4
Table S4 Summary of the Cent-SRs and Peri-SRs in Brassica rapa genome assemblies.
Item	Chiifu v4.0	assembly ''A03''	NHCC001	ZYCX	PC-fu	ECD04	Z1 v2
Total length of centromeres (kb)	68 990	38956	18982	11900	33333	29100	34549
Cent-SRs number per centromere	27911.4	9946	2373.6	13.6	14405.5	5537.3	10015.7
Total length of pericentromeres (kb)	56050	26320	33985	24100	39422	28947	56591
Peri-SRs number per pericentromere	22548.2	13367	1213.25	9.5	13358.5	9337.25	26114

## Sheet: Table S5
Table S5 Summary of nested LTRs events in Brassica rapa genome assemblies.
Items	Chiifu v4.0		A03		ECD04		Z1 v2
	No. of nested LTRs events	No. of events involved >2 LTRs	No. of nested LTRs events	No. of events involved >2 LTRs	No. of nested LTRs events	No. of events involved >2 LTRs	No. of nested LTRs events	No. of events involved >2 LTRs
Whole genome	83	0	103	0	98	1	134	3
Centromeres	43	0	58	0	71	1	58	0
Pericentromeres	18	0	3	0	12	0	4	0

## Sheet: Table S6
Table S6 The location of pericentromeres in Brassica rapa genome assemblies.
ID	Chrom	Chiifu v4.0			assembly ''A03''			NHCC001			ZYCX			PC-fu			ECD04			Z1 v2
		Start	End	Size (bp)	Start	End	Size (bp)	Start	End	Size (bp)	Start	End	Size (bp)	Start	End	Size (bp)	Start	End	Size (bp)	Start	End	Size (bp)
PericentA01	A01	1 6000000	19110000	3110000	16030000	16140000	110000	17710000	18600000	890000	-	-	-	16200000	17120000	920000	15430000	16640000	1210000	16000000	17600000	1600000
PericentA05	A05	14000000	27280000	13280000	13700000	23300000	9600000	15000000	24800000	9800000	13500000	23300000	9800000	15000000	23680000	8680000	13000000	20580000	7580000	13300000	26400000	13100000
PericentA06	A06	20100000	37710000	17610000	15170000	16000000	830000	18300000	27400000	9100000	16400000	25500000	9100000	17580000	32700000	15120000	18220000	24820000	6600000	21900000	45250000	23350000
PericentA09	A09	22200000	44250000	22050000	21300000	26900000	5600000	22200000	36400000	14200000	25400000	26500000	1100000	20980000	35710000	14730000	21200000	35180000	13980000	21720000	41000000	19280000
PericentA09right	A09	-	-	-	27800000	37980000	10180000	-	-	-	-	-	-	-	-	-	-	-	-	-	-	-

## Sheet: Table S7
Table S7 The sequence of PCR630 in Brassica rapa.
>PCR630
CTTAATGATCGGTGGTGTGGAAACACATTATTTGATACTGGAGCTACACATAGTTTTGTGAGTCCAAGTATGATTGGAAAAGGTTTGTTCCAGTATGGAACATGGGATGGTCCTGAACGAGTGAGTTCAGCCGGAGGGCAAGTTAAGAACTAACTCGGTCTGGTTAAGGACATCCCTGTGGTTATCTTGGATAGGCCAACGCCTATAGATCTGATTGTTGTCCCCCTCAAGCATCATGAAGTGATCTTGGGCGTGGACTGGTTGGGAAAGTATCGGGCAACTCTAGATTGTCACCGGGAAGGGTGCAACTTGAGAACGAGTTTGGACCCCGATTAAGTACCAAGGAATCAAGCCAACCTCTTGTAGTTTGGTGGTTTCAGCAGTCCAAGTAGAACGGAT…
